# Supplementary material for: Effects of Zn Deficiency and Bicarbonate on the Growth and Photosynthetic Characteristics of Four Plant Species
Source: PLoS One. 2017 Jan 11;12(1):e0169812. doi: 10.1371/journal.pone.0169812 (PMC5226838; doi:10.1371/journal.pone.0169812)
Supplement: S1 Table — (XLS) [file pone.0169812.s001.xls]

## Sheet: Biomass and chlorophyll concent
	Biomass of stems (g)					Biomass of leaves (g)						Biomass of roots/underground (g)
Plant species	+Zn0	+Zn10	−Zn0	−Zn10	Plant species	+Zn0	+Zn10	−Zn0	−Zn10			+Zn0	+Zn10	−Zn0	−Zn10
Broussonetia papyrifera/Bp	1.03	1.84	1.16	0.69	Broussonetia papyrifera/Bp	1.35	2.3	1.8	1.15		Broussonetia papyrifera/Bp	1.06	1.63	0.95	0.77
	1.15	1.53	1.22	0.84		1.93	2.48	1.45	1.12			1.04	1.55	1.12	0.75
	1.22	1.37	1.37	0.93		1.67	2.04	1.46	1.56			1.22	1.68	1.17	0.83
	0.97	1.45	1.05	1.07		1.87	2.2	1.5	1.21			1.23	1.6	1.23	0.85
	1.14	1.62	1.1	0.91		1.52	2.22	0.93	1.03			1.36	1.48	1.08	0.76
Morus alba/Ma	0.76	1.22	0.63	0.45	Morus alba/Ma	1.71	2.55	1.49	0.99		Morus alba/Ma	1.27	1.63	1.22	0.69
	0.89	1.43	0.55	0.55		1.28	2.09	1.5	1.07			1.08	1.56	0.99	0.64
	0.61	1.15	0.69	0.37		2.15	2	1.25	0.92			0.85	1.21	0.91	0.7
	0.56	1.41	0.42	0.51		1.87	1.82	1.47	0.74			0.99	1.76	0.87	0.66
	0.63	1.29	0.73	0.49		1.23	1.8	1.43	0.81			1.2	1.41	0.65	0.67
Orychophragmus violaceus/Ov	1.13	1.95	0.96	0.66	Orychophragmus violaceus/Ov	1.79	2.17	1.48	1.23		Orychophragmus violaceus/Ov	1.46	1.56	1.39	0.67
	1.01	1.84	0.92	0.73		1.47	1.43	1.11	0.53			1.32	1.64	1.25	0.74
	0.85	1.27	1.04	0.55		1.8	2.38	0.73	1.01			1.19	1.55	1.19	0.68
	0.95	1.43	0.85	0.59		1.37	1.43	1.24	0.72			1.28	1.35	1.09	0.99
	1.21	1.62	0.73	0.61		0.68	1.77	1.22	1.13			1.12	1.44	0.93	1.15
Brassica napus/Bn	0.77	1.05	0.95	0.55	Brassica napus/Bn	1.67	2.01	0.95	0.95		Brassica napus/Bn	1.27	1.67	1.15	0.49
	0.53	0.82	0.63	0.44		1.15	2.46	0.87	1.01			1.02	1.35	0.98	0.72
	0.83	0.95	0.71	0.61		1.06	1.46	1.3	0.5			1.09	1.49	0.95	0.64
	0.96	1.04	0.88	0.63		1.15	1.62	0.96	0.55			0.94	1.14	0.87	0.61
	0.71	1.13	0.79	0.37		1.28	1.7	0.96	0.89			1.22	1.29	0.76	0.3
	Biomass of aboveground (g)											Average biomass of roots/underground (g)
Plant species	+Zn0	+Zn10	−Zn0	−Zn10								+Zn0	+Zn10	−Zn0	−Zn10
Broussonetia papyrifera/Bp	2.38	4.14	2.96	1.84						Mean	Bp	1.18	1.59	1.11	0.79
	3.08	4.01	2.67	1.96							Ma	1.08	1.51	0.93	0.67
	2.89	3.41	2.83	2.49							Ov	1.27	1.51	1.17	0.85
	2.84	3.65	2.55	2.28							Bn	1.11	1.39	0.94	0.55
	2.66	3.84	2.03	1.94
										SE/Standard error	Bp	0.059	0.034	0.047	0.02
Morus alba/Ma	2.47	3.77	2.12	1.44							Ma	0.07466	0.09469	0.09222	0.01068
	2.17	3.52	2.05	1.62							Ov	0.0581	0.05073	0.0772	0.09563
	2.76	3.15	1.94	1.29							Bn	0.06127	0.09013	0.06445	0.07303
	2.43	3.23	1.89	1.25
	1.86	3.09	2.16	1.3
Orychophragmus violaceus/Ov	2.92	4.12	2.44	1.89
	2.48	3.27	2.03	1.26
	2.65	3.65	1.77	1.56
	2.32	2.86	2.09	1.31
	1.89	3.39	1.95	1.74
Brassica napus/Bn	2.44	3.06	1.9	1.5
	1.68	3.28	1.5	1.45
	1.89	2.41	2.01	1.11
	2.11	2.66	1.84	1.18
	1.99	2.83	1.75	1.26
		Average biomass of aboveground (g)
		+Zn0	+Zn10	−Zn0	−Zn10
Mean	Bp	2.77	3.81	2.61	2.1
	Ma	2.34	3.35	2.03	1.38
	Ov	2.45	3.46	2.06	1.55
	Bn	2.02	2.85	1.8	1.3
SE/Standard error	Bp	0.11824	0.1295	0.16039	0.12192
	Ma	0.15177	0.12792	0.05152	0.06804
	Ov	0.17209	0.20889	0.11007	0.12114
	Bn	0.12607	0.15151	0.08608	0.0757
Chlorophyll content
	+Zn0	+Zn10	−Zn0	−Zn10		+Zn0	+Zn10	−Zn0	−Zn10
Bp	42.6	36.6	41.4	35	Ma	38.7	33.2	39.7	21.5
	40.7	38.2	47.3	32.8		36.5	32.4	35.5	28.6
	48.1	33.3	41.1	35.7		43.8	31.8	42.7	31.8
	42.6	35.9	37.4	40.3		43.6	34.1	39.3	32.1
	41.8	31.7	39.2	36.8		41.4	36.6	39.1	25.3
	+Zn0	+Zn10	−Zn0	−Zn10		+Zn0	+Zn10	−Zn0	−Zn10
Ov	47.1	37.5	35.3	22.7	Bn	37.8	28.9	24.5	20.7
	46.2	37.4	35.6	27.5		38.2	36.1	29.1	25
	51.4	40.6	32.8	28.2		42.1	40.7	32.2	22.6
	50.9	37.4	33	25		34.9	31.8	22.8	31.7
	48.8	34.8	34.3	25.1		38.7	29.5	34.3	24.2
		Average chlorophyll content
		+Zn0	+Zn10	−Zn0	−Zn10
Mean	Bp	43.16	35.13	41.28	36.12
	Ma	40.8	33.62	39.26	27.86
	Ov	48.89	37.54	34.2	25.7
	Bn	38.35	33.39	28.58	24.84
SE/Standard error	Bp	1.2832	1.16816	1.66835	1.23264
	Ma	1.41598	0.83929	1.14438	2.01311
	Ov	1.01951	0.91957	0.57359	0.98336
	Bn	1.14917	2.22036	2.19258	1.8662

## Sheet: Chl fluorescence parameters
Chlorophyll fluorescence parameter, Fo
	+Zn0	+Zn10	−Zn0	−Zn10		+Zn0	+Zn10	−Zn0	−Zn10
Bp	0.1245	0.1255	0.1373	0.1471	Ma	0.1207	0.1483	0.1319	0.1713
	0.1118	0.1461	0.1265	0.1569		0.1328	0.1452	0.1314	0.1745
	0.1108	0.1657	0.1233	0.1377		0.1089	0.1531	0.1245	0.1679
	0.1182	0.1531	0.1436	0.1495		0.1265	0.1572	0.1221	0.1852
	0.0962	0.1362	0.1632	0.1573		0.1142	0.1622	0.126	0.1819
	+Zn0	+Zn10	−Zn0	−Zn10		+Zn0	+Zn10	−Zn0	−Zn10
Ov	0.0662	0.0919	0.1198	0.1044	Bn	0.1034	0.1015	0.1093	0.1402
	0.0784	0.1185	0.1176	0.1178		0.1093	0.1132	0.1206	0.1559
	0.0956	0.1022	0.1099	0.1054		0.0905	0.1039	0.1225	0.1371
	0.0892	0.0807	0.0995	0.1108		0.1013	0.0995	0.1083	0.138
	0.0936	0.0886	0.0961	0.1112		0.1026	0.099	0.0975	0.1399
		Average Fo
		+Zn0	+Zn10	−Zn0	−Zn10
Mean	Bp	0.1123	0.1453	0.1388	0.1497
	Ma	0.1206	0.1532	0.1272	0.1762
	Ov	0.0846	0.0964	0.1086	0.1099
	Bn	0.1014	0.1034	0.1116	0.1422
SE/Standard error	Bp	0.0047	0.0069	0.00711	0.00361
	Ma	0.0042	0.00304	0.0019	0.00323
	Ov	0.00548	0.00652	0.0047	0.002
	Bn	0.003	0.00259	0.00455	0.0034
Chlorophyll fluorescence parameter, Fv/Fm
	+Zn0	+Zn10	−Zn0	−Zn10		+Zn0	+Zn10	−Zn0	−Zn10
Bp	0.722	0.638	0.716	0.655	Ma	0.736	0.645	0.686	0.586
	0.731	0.675	0.671	0.65		0.711	0.633	0.688	0.615
	0.743	0.711	0.689	0.645		0.727	0.617	0.662	0.614
	0.728	0.708	0.708	0.628		0.731	0.633	0.694	0.601
	0.727	0.714	0.706	0.632		0.681	0.654	0.714	0.589
	+Zn0	+Zn10	−Zn0	−Zn10		+Zn0	+Zn10	−Zn0	−Zn10
Ov	0.827	0.837	0.762	0.733	Bn	0.781	0.75	0.741	0.699
	0.822	0.852	0.77	0.743		0.783	0.764	0.732	0.657
	0.815	0.799	0.767	0.736		0.784	0.762	0.74	0.651
	0.816	0.819	0.757	0.749		0.778	0.752	0.755	0.687
	0.799	0.823	0.743	0.701		0.795	0.768	0.739	0.701
		Average Fv/Fm
		+Zn0	+Zn10	−Zn0	−Zn10
Mean	Bp	0.73	0.689	0.698	0.642
	Ma	0.717	0.636	0.689	0.601
	Ov	0.816	0.826	0.76	0.732
	Bn	0.784	0.759	0.741	0.679
SE/Standard error	Bp	0.0035	0.01461	0.00806	0.00519
	Ma	0.00997	0.00626	0.00833	0.00606
	Ov	0.00473	0.0089	0.00475	0.0083
	Bn	0.00289	0.0035	0.00375	0.01053
Chlorophyll fluorescence parameter, ETR
	+Zn0	+Zn10	−Zn0	−Zn10		+Zn0	+Zn10	−Zn0	−Zn10
Bp	40.04	32.1	27.9	23.08	Ma	32.38	30.275	21.6	18.15
	41.26	34.9	26.3367	23.24		32.71	31.76	19.54	19.66
	39.575	36.72	25.65	24.76		33.1667	29.44	22.35	18.625
	39.78	35.625	27.525	23.05		32.8933	30.23	20.175	17.2
	40.65	36.56	25.23	22.5		31.77	30.71	22.15	17.05
	+Zn0	+Zn10	−Zn0	−Zn10		+Zn0	+Zn10	−Zn0	−Zn10
Ov	35.45	38.875	23.85	21.1	Bn	30.435	32.2	21.4	15.01
	34.325	37.38	25.3	21.72		29.9	33.26	20.8	15.8333
	36.32	36.3	24.47	21.04		31.02	30.0667	20.93	15.325
	35.18	40.175	23.38	21.91		30.2333	32.28	22.42	14.95
	35.92	35.85	26.15	21.458		29.225	32.1	23.19	15.1333
		Average ETR
		+Zn0	+Zn10	−Zn0	−Zn10
Mean	Bp	40.26	35.18	26.53	23.33
	Ma	32.58	30.48	21.16	18.14
	Ov	35.44	37.72	24.63	21.45
	Bn	30.16	31.98	21.75	15.25
SE/Standard error	Bp	0.30823	0.8378	0.5181	0.37965
	Ma	0.24036	0.3793	0.55607	0.48049
	Ov	0.34027	0.80591	0.49779	0.16957
	Bn	0.29685	0.52205	0.45934	0.15919

## Sheet: Photosynthetic parameters
Photosynthetic parameters, Pn
	+Zn0	+Zn10	−Zn0	−Zn10		+Zn0	+Zn10	−Zn0	−Zn10
Bp	8.78593	5.89343	5.56897	4.34395	Ma	6.95568	5.20729	5.07118	2.55027
	8.68593	5.97926	5.80521	3.9744		7.07907	5.43729	4.97816	2.55794
	8.46477	6.08189	5.91177	3.7844		7.01907	5.10729	5.06157	2.69499
	8.25691	5.65267	6.42337	3.86815		6.96907	4.93818	5.11345	2.83499
	8.11816	6.24749	5.74144	3.86815		6.94303	5.30818	5.17455	2.94503
	+Zn0	+Zn10	−Zn0	−Zn10		+Zn0	+Zn10	−Zn0	−Zn10
Ov	9.00866	9.68188	6.15073	5.11	Bn	8.15744	8.60427	4.7366	3.23182
	8.8166	9.3149	6.84073	4.87543		8.27122	8.77166	4.45869	3.82582
	9.37866	9.38777	6.43481	4.93543		8.29224	9.13234	4.46052	3.42112
	8.82478	9.29769	6.33481	4.09575		8.14356	8.93873	4.44052	3.73653
	9.03135	9.41243	6.44053	4.27364		8.53375	8.90354	4.42052	3.93553
		Average Pn
		+Zn0	+Zn10	−Zn0	−Zn10
Mean	Bp	8.46	5.97	5.89	3.97
	Ma	7	5.2	5.08	2.72
	Ov	9.01	9.42	6.44	4.66
	Bn	8.28	8.87	4.5	3.63
SE/Standard error	Bp	0.12596	0.099	0.144	0.099
	Ma	0.025	0.085	0.032	0.077
	Ov	0.101	0.069	0.1132	0.19937
	Bn	0.07	0.088	0.059	0.13272
Photosynthetic parameters, WUE
	+Zn0	+Zn10	−Zn0	−Zn10		+Zn0	+Zn10	−Zn0	−Zn10
Bp	5.88615	4.38671	3.56523	3.29454	Ma	5.22891	3.10451	2.98645	1.88543
	5.89865	4.30801	3.76776	3.37116		5.45113	3.14508	3.12417	1.85623
	5.88948	4.51801	3.83362	3.32116		5.48207	3.20451	3.13225	2.14675
	6.26744	4.43739	4.11362	3.17909		5.56386	3.29119	3.34441	2.18788
	6.04324	4.36214	4.2258	3.42151		5.81368	3.46119	3.05324	2.02281
	+Zn0	+Zn10	−Zn0	−Zn10		+Zn0	+Zn10	−Zn0	−Zn10
Ov	8.89356	9.32465	4.67798	3.46676	Bn	7.36807	8.12552	3.99863	2.99
	8.82739	8.89232	4.58257	3.62998		7.45798	8.27032	4.23467	3.01565
	8.49739	9.24314	4.65768	3.58998		7.51798	7.98454	4.18307	3.06799
	8.65085	9.1613	4.74354	3.69908		7.41393	8.22919	3.92377	3.62
	8.83435	9.24352	4.93242	3.77908		7.38815	8.14468	4.11645	3.11
		Average WUE
		+Zn0	+Zn10	−Zn0	−Zn10
Mean	Bp	6	4.4	3.9	3.32
	Ma	5.51	3.24	3.13	2.02
	Ov	8.74	9.17	4.72	3.63
	Bn	7.43	8.15	4.09	3.16
SE/Standard error	Bp	0.07376	0.036	0.1195	0.04
	Ma	0.09363	0.06332	0.0602	0.066
	Ov	0.07312	0.07477	0.05925	0.0525
	Bn	0.0268	0.04937	0.05756	0.11634
Photosynthetic parameters, gs
	+Zn0	+Zn10	−Zn0	−Zn10		+Zn0	+Zn10	−Zn0	−Zn10
Bp	0.188328	0.1486	0.111636	0.0890371	Ma	0.158391	0.116413	0.0787777	0.0710111
	0.188314	0.15372	0.14122	0.0910585		0.157539	0.115223	0.0821147	0.0702717
	0.188474	0.148763	0.111343	0.0931851		0.155873	0.102223	0.0843194	0.0702717
	0.189324	0.1536	0.0912455	0.0904585		0.162802	0.0925213	0.0753312	0.0694507
	0.193453	0.147283	0.0934952	0.0880012		0.164512	0.0872631	0.0797236	0.0708834
	+Zn0	+Zn10	−Zn0	−Zn10		+Zn0	+Zn10	−Zn0	−Zn10
Ov	0.148114	0.1536	0.110974	0.0668357	Bn	0.113923	0.123775	0.103625	0.0590936
	0.152044	0.142542	0.110748	0.0698357		0.121584	0.125767	0.102054	0.0578865
	0.132397	0.15672	0.110244	0.069374		0.118049	0.115795	0.0955337	0.0573244
	0.12954	0.153576	0.0935245	0.0753451		0.1196	0.132523	0.1031	0.0592342
	0.137905	0.143128	0.126854	0.0682341		0.126234	0.153247	0.0967553	0.0659632
		Average gs
		+Zn0	+Zn10	−Zn0	−Zn10
Mean	Bp	0.19	0.15	0.11	0.09
	Ma	0.16	0.1	0.08	0.07
	Ov	0.14	0.15	0.11	0.07
	Bn	0.12	0.13	0.1	0.06
SE/Standard error	Bp	0.0001	0.00136	0.00895	0.0008
	Ma	0.00164	0.00586	0.0015	0.00145
	Ov	0.00437	0.00295	0.00527	0.00028
	Bn	0.00203	0.0063	0.00169	0.00156
Photosynthetic parameters, Ci
	+Zn0	+Zn10	−Zn0	−Zn10		+Zn0	+Zn10	−Zn0	−Zn10
Bp	267.272	187.744	258.008	326.185	Ma	331.07	255.298	299.457	369.844
	280.478	189.744	272.728	331.158		324.685	251.647	297.987	371.777
	276.481	179.071	275.807	332.621		330.437	258.606	288.596	359.861
	270.954	177.809	268.33	327.137		317.235	252.665	292.974	359.534
	276.434	183.266	257.651	336.546		337.566	249.851	297.469	363.623
	+Zn0	+Zn10	−Zn0	−Zn10		+Zn0	+Zn10	−Zn0	−Zn10
Ov	311.215	311.215	330.162	367.624	Bn	328.573	328.928	344.07	386.624
	308.916	308.016	336.943	369.654		323.025	330.639	349.285	376.619
	320.539	305.016	326.345	372.877		318.732	337.943	362.635	380.447
	309.743	307.416	330.576	359.341		335.162	341.035	354.308	385.571
	316.035	316.278	321.377	356.562		337.999	329.932	350.377	387.376
		Average Ci
		+Zn0	+Zn10	−Zn0	−Zn10
Mean	Bp	274.3	183.5	266.5	330.7
	Ma	328.2	253.6	295.3	364.9
	Ov	313.3	309.6	329.1	365.2
	Bn	328.7	330.7	352.1	383.3
SE/Standard error	Bp	2.23445	2.33517	3.73604	1.886
	Ma	3.41713	1.52776	1.99444	2.5
	Ov	2.19195	1.94285	2.56966	3.1
	Bn	3.604	2.43046	3.092	2.07

## Sheet: Zn concentration
Plant species		Zn concentration measured by AAS (mg/L)				Biomass of each plant species organs (g)				Zn concentration in plant organs (mg/kg)
		+Zn0	+Zn10	−Zn0	−Zn10	+Zn0	+Zn10	−Zn0	−Zn10	+Zn0	+Zn10	−Zn0	−Zn10
Broussonetia papyrifera/Bp	Roots	53.248	54.02	26.391	16.3425	1.04	1.48	0.95	0.75	51.2	36.5	27.78	21.79
		55.809	61.6745	30.9528	16.7504	1.06	1.55	1.08	0.76	52.65	39.79	28.66	22.04
		67.1	68.576	33.096	18.0565	1.22	1.6	1.12	0.77	55	42.86	29.55	23.45
		69.5073	73.35	37.323	20.833	1.23	1.63	1.17	0.83	56.51	45	31.9	25.1
		79.3288	79.8	40.5531	22.066	1.36	1.68	1.23	0.85	58.33	47.5	32.97	25.96
	Stems	56.6383	55.4439	31.962	12.5373	0.97	1.37	1.05	0.69	58.39	40.47	30.44	18.17
		61.9442	61.9295	33.814	16.0692	1.03	1.45	1.1	0.84	60.14	42.71	30.74	19.13
		71.2842	70.9155	37.816	17.7541	1.14	1.53	1.16	0.91	62.53	46.35	32.6	19.51
		75.0145	78.1164	41.663	20.0694	1.15	1.62	1.22	0.93	65.23	48.22	34.15	21.58
		82.4842	93.5824	48.9501	24.3639	1.22	1.84	1.37	1.07	67.61	50.86	35.73	22.77
	Leaves	108.837	92.2692	29.6856	19.3022	1.35	2.04	0.93	1.03	80.62	45.23	31.92	18.74
		130.598	101.926	50.692	21.168	1.52	2.2	1.45	1.12	85.92	46.33	34.96	18.9
		144.038	107.648	54.8814	22.0455	1.67	2.22	1.46	1.15	86.25	48.49	37.59	19.17
		174.677	126.868	58.845	25.2648	1.87	2.3	1.5	1.21	93.41	55.16	39.23	20.88
		184.238	139.252	72.252	33.462	1.93	2.48	1.8	1.56	95.46	56.15	40.14	21.45
Morus alba/Ma	Roots	53.3008	46.9125	22.9338	10.4319	1.12	1.35	0.93	0.67	47.59	34.75	24.66	15.57
		58.1553	52.632	29.3973	11.424	1.19	1.44	1.09	0.68	48.87	36.55	26.97	16.8
		64.8064	64.542	33.4271	13.653	1.28	1.55	1.19	0.74	50.63	41.64	28.09	18.45
		69.564	68.8272	35.6875	18.7605	1.32	1.56	1.25	0.99	52.7	44.12	28.55	18.95
		78.0078	80.032	44.8136	24.7365	1.46	1.64	1.39	1.15	53.43	48.8	32.24	21.51
	Stems	30.6488	36.5585	11.3022	4.9506	0.56	1.15	0.42	0.37	54.73	31.79	26.91	13.38
		34.0746	42.5414	15.147	6.3585	0.61	1.22	0.55	0.45	55.86	34.87	27.54	14.13
		36.0927	50.7228	18.5661	7.3402	0.63	1.29	0.63	0.49	57.29	39.32	29.47	14.98
		45.0908	59.6289	21.7419	7.8642	0.76	1.41	0.69	0.51	59.33	42.29	31.51	15.42
		55.6339	63.6636	24.3528	9.8725	0.89	1.43	0.73	0.55	62.51	44.52	33.36	17.95
	Leaves	85.9524	70.974	31.2125	9.5534	1.23	1.8	1.25	0.74	69.88	39.43	24.97	12.91
		92.5824	80.6442	36.6509	11.7612	1.28	1.82	1.43	0.81	72.33	44.31	25.63	14.52
		128.165	91.66	40.4985	14.1956	1.71	2	1.47	0.92	74.95	45.83	27.55	15.43
		142.905	101.699	44.1934	15.7905	1.87	2.09	1.49	0.99	76.42	48.66	29.66	15.95
		168.56	128.571	45.885	18.4896	2.15	2.55	1.5	1.07	78.4	50.42	30.59	17.28
Orychophragmus violaceus/Ov	Roots	16.9745	24.9502	12.9545	7.2832	0.85	1.21	0.65	0.64	19.97	20.62	19.93	11.38
		20.6514	31.7814	17.7132	7.9134	0.99	1.41	0.87	0.66	20.86	22.54	20.36	11.99
		26.6004	39.9828	19.7652	9.1522	1.08	1.56	0.91	0.67	24.63	25.63	21.72	13.66
		29.856	44.1078	23.1066	11.1435	1.2	1.63	0.99	0.69	24.88	27.06	23.34	16.15
		32.6898	48.4352	29.219	11.991	1.27	1.76	1.22	0.7	25.74	27.52	23.95	17.13
	Stems	18.207	29.0703	9.4973	3.9655	0.85	1.27	0.73	0.55	21.42	22.89	13.01	7.21
		21.9925	33.3047	12.0105	5.2628	0.95	1.43	0.85	0.59	23.15	23.29	14.13	8.92
		25.6439	41.2128	14.0024	5.9109	1.01	1.62	0.92	0.61	25.39	25.44	15.22	9.69
		29.5269	53.0104	14.8704	6.8244	1.13	1.84	0.96	0.66	26.13	28.81	15.49	10.34
		33.2871	60.3525	17.3264	9.1177	1.21	1.95	1.04	0.73	27.51	30.95	16.66	12.49
	Leaves	17.5848	38.7244	10.5777	5.0827	0.68	1.43	0.73	0.53	25.86	27.08	14.49	9.59
		43.0454	40.3117	17.2383	7.0488	1.37	1.43	1.11	0.72	31.42	28.19	15.53	9.79
		47.7456	52.4097	20.9962	10.3323	1.47	1.77	1.22	1.01	32.48	29.61	17.21	10.23
		64.1178	70.3731	24.7132	13.1193	1.79	2.17	1.24	1.13	35.82	32.43	19.93	11.61
		67.914	80.8724	31.7608	18.696	1.8	2.38	1.48	1.23	37.73	33.98	21.46	15.2
Brassica napus/Bn	Roots	19.7964	18.7758	12.0916	2.439	0.94	1.14	0.76	0.3	21.06	16.47	15.91	8.13
		22.7766	22.4202	15.1989	4.5276	1.02	1.29	0.87	0.49	22.33	17.38	17.47	9.24
		25.9638	26.19	17.974	7.0699	1.09	1.35	0.95	0.61	23.82	19.4	18.92	11.59
		32.4032	34.7319	19.0414	8.2944	1.22	1.49	0.98	0.64	26.56	23.31	19.43	12.96
		35.5219	40.6478	23.299	10.0224	1.27	1.67	1.15	0.72	27.97	24.34	20.26	13.92
	Stems	12.0257	21.5004	9.2232	2.9933	0.53	0.82	0.63	0.37	22.69	26.22	14.64	8.09
		19.8658	25.4125	10.9411	3.7048	0.71	0.95	0.71	0.44	27.98	26.75	15.41	8.42
		23.9624	29.276	12.2213	5.005	0.77	1.04	0.79	0.55	31.12	28.15	15.47	9.1
		27.722	32.9595	14.8808	6.5209	0.83	1.05	0.88	0.61	33.4	31.39	16.91	10.69
		35.0592	37.6855	16.6725	7.9002	0.96	1.13	0.95	0.63	36.52	33.35	17.55	12.54
	Leaves	26.9134	34.5728	11.7189	3.315	1.06	1.46	0.87	0.5	25.39	23.68	13.47	6.63
		38.5365	43.173	13.547	4.4385	1.15	1.62	0.95	0.55	33.51	26.65	14.26	8.07
		42.067	47.107	14.3232	7.7519	1.15	1.7	0.96	0.89	36.58	27.71	14.92	8.71
		49.5744	61.9884	15.2928	9.4715	1.28	2.01	0.96	0.95	38.73	30.84	15.93	9.97
		65.8648	85.3866	22.087	10.6252	1.67	2.46	1.3	1.01	39.44	34.71	16.99	10.52
